# Supplementary material for: Plasma cell targeting with the anti-CD38 antibody daratumumab in myalgic encephalomyelitis/chronic fatigue syndrome—a clinical pilot study
Source: Front Med (Lausanne). 2025 Jul 9;12:1607353. doi: 10.3389/fmed.2025.1607353 (PMC12283730; doi:10.3389/fmed.2025.1607353)
Supplement: Supplementary file 7 [file Table_1.xlsx]

## Sheet: SF-36 Physical Function
Weeks	-12		-8		-4		0		4		8		12		16		24		32		40		48		52		66	92
Patient_1	10	10	10	10	10	10	10	10	15	15	55	25	60	80	70	80	70	55	85	80	80						75	80
Patient_2	40	45	50	50	50	25	45	50	45	45	65	60	70	75	80	80	90	90	90	90	95						100	100
Patient_3	5	5	5	5	5	5	5	5	5	0	0	0	0	0	0	5	5	5	5	5	5						5	5
Patient_4	35	35	35	35	35	35	35	35	35	35	35	35	35	35	35	35	35	35	35	35	35						35	35
Patient_5	20	25	25	15	20	20	25	30	30	5	45	25	55	25	30	30	60	75	45	40	25						35	50
Patient_6	35	20	20	10	5	15	15	5	15	15	15	15	20	15	15	15	30	35	25	30	10						30	20
Patient_7	55	55	45	45	50	35	35	35	35	45	40	50	60	50	55	70	75	80	85	85	85	85	85		85		85
Patient_8	35	40	40	40	40	40	20	15	20	10	20	35	40	80	85	85	90	90	90	95	95	95	95		95		95
Patient_9	10	10	10	10	10	15	0	10	10	10	10	5	15	15	10	15	15	10	15	20	20	20
Patient_10	35	35	35	35	35	35	35	35	35	35	70	75	80	80	80	80	80	85	85	85	85	85	90		85
SF-36 Physical Function furing follow-up (scale 0-100)

## Sheet: DSQ-SF total score
Weeks	-12		-8		-4		0		4		8		12		16		24		32		40		48		52			66	92
Patient_1	74	65	71	80	76	76	71	77	73	67	50	60	44	30	32	22	35	46	31	31	22							28	22
Patient_2	80	84	72	81	83	95	83	84	89	75	40	40	30	27	27	24	26	21	15	18	10							6	6
Patient_3	68	70	75	64	64	62	61	64	65	68	72	76	78	75	74	74	71	74	69	69	69							76	70
Patient_4	76	75	78	77	76	76	77	76	76	76	74	74	75	76	71	69	70	70	71	73	70							75	73
Patient_5	75	86	84	89	90	92	94	89	80	80	94	71	85	55	83	74	75	59	42	58	82							78	65
Patient_6	69	73	75	80	87	77	77	80	78	80	79	78	75	77	78	76	74	71	71	78	70							73	70
Patient_7	63	57	55	54	63	65	65	66	53	44	47	36	39	36	36	28	27	18	21	15	8	15	17		20			29
Patient_8	65	61	60	61	59	60	64	68	62	72	57	53	41	34	35	37	23	21	17	9	9	12	8		6			7
Patient_9	76	76	75	74	77	74	82	77	78	76	80	76	75	73	74	69	67	70	68	72	69	66			66
Patient_10	62	64	64	61	62	62	60	62	65	62	50	45	43	44	42	46	31	31	25	30	21	21	18		16
DSQ-SF total score during follow-up (scale 0-112)

## Sheet: Function level (%)
Weeks	-12		-8		-4		0		4		8		12		16		24		32		40		48		52		66	92
Patient_1	15	17	15	15	15	15	15	13	14	14	22	19	30	45	45	65	55	37	75	75	75						65	75
Patient_2	10	10	15	15	10	10	15	15	15	15	15	18	18	20	25	40	40	50	65	75	85						95	100
Patient_3	10	10	9	9	9	9	10	9	9	8	7	6	6	6	6	6	6	7	8	8	8						6	8
Patient_4	15	11	12	13	15	11	15	15	13	11	11	11	12	10	12	13	13	13	11	13	13						14	15
Patient_5	25	30	20	20	15	20	15	25	30	15	30	20	40	20	25	35	40	45	35	30	20						35	45
Patient_6	17	17	13	15	15	16	17	14	16	16	17	17	17	18	17	17	20	23	25	27	18						25	20
Patient_7	15	20	18	20	20	18	18	16	18	20	16	18	20	22	24	30	40	45	50	60	70	80	70		70		90
Patient_8	20	20	20	20	20	20	20	15	18	15	23	25	30	40	60	60	60	70	75	75	75	85	85		85		85
Patient_9	13	13	14	13	8	8	5	8	8	10	7	6	8		8	10	12	10	10	12	11	13	11		10
Patient_10	15	20	20	20	20	20	20	20	15	20	25	28	30	30	30	30	33	48	55	63	65	66	70		75
Function level (%) during follow-up, accoring to a tabel with examples (scale 0-100)

## Sheet: Steps per 24h
Days	1-28	29-56	57-84	85-112	113-140	141-168	169-196	197-224	225-252	153-280	281-308	309-336	337-365
Patient_1	1971	2066	1974	2063	3045	4135	6167	7918	7163	5581	8375	8232	8605
Patient_2	5482	5474	5534	5020	4946	4474	5500	6906	5288	6792	8484	7264	6789
Patient_3	2208	1649	2749	2027	1560	952	1033	1211	1312	1597	2813	2372	1848
Patient_4	5986	6753	6093	6621	5792	5939	4415	4697	5136	4978	4961	5045	5759
Patient_5	1364	1573	2343	1783	2168	2384	2309	2907	2487	2933	2519	1539	1209
Patient_6	3634	3121	3562	3458	4268	4666	4347	3839	5135	4895	4753	5306	4344
Patient_7	4249	4935	4588	5151	6227	6665	6531	7777	7692	6424	8538	11134	10381
Patient_8	2706	3052	2796	2440	2430	3424	5230	5240	5762	8183	8550	9448	9433
Patient_9	1636	1470	1372	1537	1600	1590	1691	1848	1876	1742	1904	2008	1851
Patient_10	3308	3569	3557	3127	3707	6396	6301	6390	7017	6562	7673	8165	6513
Steps per 24 hours recorded continuously
Mean per 4-week intervals

## Sheet: Resting heart rate
Days	1-28	29-56	57-84	85-112	113-140	141-168	169-196	197-224	225-252	153-280	281-308	309-336	337-365
Patient_1	67.1	65.8	67.3	67.2	72.4	69.2	72.6	69.8	68.7	66	69.1	69.5	68.5
Patient_2	72.5	74.3	73.7	72.6	78.2	75.2	73.4	71.3	73.6	72.6	72.1	73.5	74.7
Patient_3	69.1	68.4	68.9	67.4	66.6	68.1	68.6	69.9	70	68.7	67.1	66.8	67.5
Patient_4	75.1	81.8	79.4	81	82.8	84.8	83.1	79.5	80.6	82.6	81	77.3	80.4
Patient_5	76.3	76.4	79	78.9	79.1	79.9	77.5	77.5	74	80.3	79.3	80.8	87.3
Patient_6	76.4	76	78.2	76.4	78.2	76.5	77.7	75.5	75.3	75.7	73.3	76.2	77.4
Patient_7	60.9	61.5	60.1	62.7	63.5	64.4	67	61.3	60.7	62.9	62.8	63.4	63
Patient_8	72.5	77.2	75.6	72.9	81.2	78.9	75	73.4	77.4	71.1	70.1	69.4	70.3
Patient_9	77.5	76.4	78	76.3	78.5	78.8	79.2	79	76.6	77.8	76.9	79.5	78.5
Patient_10	60.6	61.3	63.8	64.4	64.4	65.5	64.1	64.8	65.6	67	63.3	64.4	63.5
Resting heart rate, measured at night or at complete rest
Mean per 4-week intervals

## Sheet: NK cells
	Baseline	2 weeks	4 weeks	2 months	5 months	9 months	15-21 months
Patient_1	251		63	147	100	46	450
Patient_2	136	2	11	8		35	134
Patient_3	80	45	47	20	46		216
Patient_4	107	11	8	25	15	41	218
Patient_5	169	18	15	15	49	119	157
Patient_6	85	11	8	9	20	89	119
Patient_7	294	39	42	39	36	20	90
Patient_8	383	83	52	24	57	56
Patient_9	115	56		54	39	23
Patient_10	195	104		127	31	48
NK cells in peripheral blood

## Sheet: serum IgG
	Baseline	2 weeks	4 weeks	2 months	5 months	9 months	15 months	21 months
Patient_1	8.09	6.43	5.71	4.86	4.56	3.71	5.8	6.2
Patient_2	13.2	9.79	7.83	6.9	6	5.8	8.1	8.7
Patient_3	10.3	9.87	8.96	8.46	8.23	8	7.7	8.7
Patient_4	6.82	5.35	5.02	3.92	3.66	3.45	4	4.5
Patient_5	12.6	7.7	6.43	5.36	5.58	7.6	8.6	7.7
Patient_6	10.1	7.3	6.57	5.64	5.17	7.1	7.9	7.7
Patient_7	9.7	8.5	7.8	7.2	5.9	5.4	5.3
Patient_8	7.5	6.5	5.8	4.2	3.8	4.2
Patient_9	11	9.9	8.5	7.3	7.7	6.6
Patient_10	10	7.8	6.5	5.6	4.7	3.8
Serum IgG during follow-up

## Sheet: serum IgA
	Baseline	2 weeks	4 weeks	2 months	5 months	9 months
Patient_1	2.19	1.02	0.59	0.45	0.46	0.65
Patient_2	3.19	1.09	0.45	0.39		0.7
Patient_3	1.24	0.79	0.63	0.58	0.63	0.7
Patient_4	0.78	0.35	0.28	0.27	0.27	0.25
Patient_5	3.43	1.59	1.23	1.06	1.2	2.1
Patient_6	1.97	1	0.72	0.74	1	1.8
Patient_7	2.19	1.8	0.7	0.6	0.7	0.5
Patient_8	2.2	0.9	0.7	0.6	0.6	0.5
Patient_9	2.7	1.4	0.9	0.8	0.7	0.7
Patient_10	3	1.4	1	0.8	0.7	0.7
Serum IgA during follow-up

## Sheet: IgM
	Baseline	2 weeks	4 weeks	2 months	5 months	9 months
Patient_1	0.31	0.18	0.18	0.18	0.19	0.19
Patient_2	1.01	0.56	0.4	0.43		0.7
Patient_3	1.53	1.39	1.41	1.24	1.24	1.3
Patient_4	1.99	1.22	0.97	0.72	0.72	0.88
Patient_5	1.56	0.94	0.8	0.75	1	1.6
Patient_6	1.82	1.23	1.07	1.08	1.37	2.1
Patient_7	1.12	0.8	0.6	0.6	0.6	0.7
Patient_8	1.4	0.7	0.5	0.4	0.5	0.6
Patient_9	1.2	0.9	0.7	0.6	0.6	0.7
Patient_10	1.2	0.6	0.5	0.4	0.5	0.5
Serum IgM during follow-up

## Sheet: CD19 B-cells
	Baseline	2 weeks	4 weeks	2 months	5 months	9 months
Patient_1	459	343	359	481	420	388
Patient_2	199	96	258	183		269
Patient_3	164	126	152	137	151
Patient_4	320	187	199	219	194	267
Patient_5	356	392	359	246	251	233
Patient_6	199	146	179	152	209	226
Patient_7	43	61	64	55	58	55
Patient_8	224	575	434	582	447	394
Patient_9	82	135		121	136	119
Patient_10	223	177		271	180	266
CD19-positive B cells in peripheral bnlood

[truncated: 2 more sheets: CD4 T-cells, CD8 T-cells]
